# Supplementary material for: The factors influencing clinical outcomes after leukapheresis in acute leukaemia
Source: Sci Rep. 2021 Mar 19;11:6426. doi: 10.1038/s41598-021-85918-8 (PMC7979875; doi:10.1038/s41598-021-85918-8)
Supplement: Supplementary file 2 — Supplementary Information 2. [file 41598_2021_85918_MOESM2_ESM.xlsx]

## Sheet: Sheet1
Title : The factors influencing clinical outcome after leukepheresis in acute leukaemia
Author list : Howon Lee, M.D., Silvia Park, M.D., Jae-Ho Yoon, M.D., Byung-Sik Cho, M.D., Hee-Je Kim, M.D., Seok Lee, M.D., Dong-Wook Kim, M.D., Nack-Gyun Chung, M.D., Bin Cho, M.D., Kyoung Bo Kim, M.D., Jaeeun Yoo, M.D., Dong Wook Jekarl, M.D., Ph.D., Hyojin Chae, M.D., Ph.D., Jihyang Lim, M.D., Ph.D., Myungshin Kim, M.D., Ph.D., Eun-Jee Oh, M.D., Ph.D., Yonggoo Kim, M.D., Ph.D.
Supplementary Table S2. Baseline characteristics according to symptoms of acute myeloid leukaemia (AML), acute lymphoblastic leukaemia (ALL) groups.
	AML (n=212)
	At least one symptoms		Mental change		Headache		Impaired vision		Fatigue		Dizziness		Tinnitus		Dyspnea
	Yes (n=103)	No (n=109)	Yes (n=1)	No (n=211)	Yes (n=34)	No (n=178)	Yes (n=2)	No (n=210)	Yes (n=34)	No (n=178)	Yes (n=30)	No (n=182)	Yes (n=1)	No (n=211)	Yes (n=32)	No (n=180)
Laboratory data
WBC (×109/L), before initial leukapheresis	168.3 (91.0 - 422.1)	163.2 (99.1 - 429.7)	254.04	163.9 (91.0 - 429.7)	162.2 (91.0 - 374.2)	164.2 (91.0 - 429.7)	159.4 (100.2 - 218.6)	164.0 (91.0 - 429.7)	161.2 (94.8 - 405.3)	164.3 (91.0 - 429.7)	145.3 (91.0 - 345.7)	165.5 (94.8 - 429.7)	194.1	163.9 (91.0 - 429.7)	143.8 (94.8 - 422.1)	169.1 (91.0 - 429.7)
	NS		NS		NS		NS		NS		NS		NS		NS
Blasts % (peripheral), before initial leukapheresis	88 (22 - 98)	92 (2 - 99)	87	90 (2 - 99)	90 (44 - 97)	90 (2 - 99)	79 (73 - 84)	90 (2 - 99)	88 (22 - 98)	90 (2 - 99)	87 (44 - 98)	90 (2 - 99)	88	90 (2 - 99)	88 (22 - 98)	90 (2 - 99)
	NS		NS		NS		NS		NS		NS		NS		NS
RBC (×1012/L), before initial leukapheresis	2.7 (1.2 - 4.6)	2.7 (1.4 - 4.3)	1.8	2.7 (4.2 - 4.6)	2.8 (1.6 - 4.4)	2.7 (1.2 - 4.6)	2.6 (2.6 - 2.7)	2.7 (1.2 - 4.6)	2.7 (1.5 - 4.5)	2.7 (1.2 - 4.6)	2.6 (1.4 - 4.3)	2.8 (1.2 - 4.6)	1.5	2.7 (1.2 - 4.6)	2.6 (1.2 - 4.6)	2.7 (1.4 - 4.5)
	NS		NS		NS		NS		NS		NS		NS		NS
Hb (g/dL), before initial leukapheresis	8.5 (4.1 - 15.3)	8.6 (4.5 - 12.0)	5.8	8.6 (4.1 - 15.3)	8.9 (5.1 - 14.0)	8.6 (4.1 - 15.3)	8.2 (7.9 - 8.5)	8.6 (4.1 - 15.3)	8.7 (4.6 - 13.9)	8.6 (4.1 - 15.3)	8.3 (5.0 - 14.0)	8.6 (4.1 - 15.3)	5.1	8.6 (4.1 - 15.3)	8.5 (4.1 - 15.3)	8.7 (4.5 - 14.0)
	NS		NS		NS		NS		NS		NS		NS		NS
Platelet (×109/L), before initial leukapheresis	45 (8 - 376)	51 (12 - 225)	80	48 (8 - 376)	48 (10 - 99)	49 (8 - 376)	64 (28 - 99)	49 (8 - 376)	40 (14 - 131)	50 (8 - 376)	41 (10 - 134)	49 (8 - 376)	56	48 (8 - 376)	45 (8 - 376)	49 (10 - 225)
	NS		NS		NS		NS		NS		NS		NS		NS
	ALL (n=97)
	At least one symptoms		Mental change		Headache		Impaired vision		Fatigue		Dizziness		Tinnitus		Dyspnea
	Yes (n=62)	No (n=35)	Yes (n=0)	No (n=97)	Yes (n=29)	No (n=68)	Yes (n=6)	No (n=91)	Yes (n=18)	No (n=79)	Yes (n=22)	No (n=75)	Yes (n=3)	No (n=94)	Yes (n=19)	No (n=78)
Laboratory data
WBC (×109/L), before initial leukapheresis	198.3 (92.8 - 615.2)	225.3 (83.8 - 413.4)	-	204.8 (83.8 - 615.2)	218.3 (116.1 - 584.8)	194.0 (83.8 - 615.2)	181.5 (133.0 - 483.3)	204.9 (83.8 - 615.2)	168.8 (103.5 - 615.2)	213.4 (83.8 - 584.8)	188.8 (92.8 - 548.2)	213.4 (83.8 - 615.2)	166.4 (158.1 - 483.3)	204.9 (83.8 - 615.2)	193.3 (103.4 - 483.3)	212.6 (83.8 - 615.2)
	NS		NS		p=0.029		NS		NS		NS		NS		NS
Blasts % (peripheral), before initial leukapheresis	93 (52 - 99)	93 (65 - 98)	-	93 (52 - 99)	94 (74 - 98)	93 (52 - 99)	91 (76 - 97)	93 (52 - 99)	94 (56 - 99)	93 (52 - 98)	91 (52 - 97)	94 (56 - 99)	91 (84 - 97)	93 (52 - 99)	94 (56 - 98)	93 (52 - 99)
	NS		NS		NS		NS		NS		NS		NS		NS
RBC (×1012/L), before initial leukapheresis	3.0 (1.5 - 5.1)	3.1 (2.0 - 4.6)	-	3.1 (1.5 - 5.1)	3.2 (2.2 - 4.4)	3.0 (1.5 - 5.1)	3.0 (2.0 - 4.9)	3.1 (1.5 - 5.1)	3.2 (2.0 - 5.1)	3.0 (1.5 - 4.9)	2.9 (1.5 - 4.9)	3.2 (1.9 - 5.1)	3.3 (2.8 - 3.4)	3.1 (1.5 - 5.1)	2.8 (1.6 - 5.1)	3.2 (1.5 - 4.9)
	NS		NS		NS		NS		NS		NS		NS		NS
Hb (g/dL), before initial leukapheresis	9.1 (4.4 - 15.3)	9.2 (5.9 - 13.7)	-	9.2 (4.4 - 15.3)	9.5 (6.4 - 14.0)	9.1 (4.4 - 15.3)	9.3 (5.6 - 14.5)	9.2 (4.4 - 15.3)	9.4 (5.6 - 15.3)	9.1 (4.4 - 14.5)	8.4 (4.4 - 14.3)	9.2 (5.3 - 15.3)	10.0 (8.8 - 10.1)	9.2 (4.4 - 15.3)	8.4 (4.7 - 15.3)	9.3 (4.4 - 14.5)
	NS		NS		NS		NS		NS		NS		NS		NS
Platelet (×109/L), before initial leukapheresis	41 (5 - 252)	63 (6 - 208)	-	48 (5 - 252)	41 (19 - 168)	49 (5 - 252)	41.5 (17 - 168)	48 (5 - 252)	47 (7 - 168)	48 (5 - 252)	39 (5 - 252)	50 (6 - 208)	32 (26 - 35)	49 (5 - 252)	43 (10 - 252)	51 (5 - 208)
	NS		NS		NS		NS		NS		NS		NS		NS
Values: median (range).
WBC: white blood cell, RBC: red blood cell, Hb: haemoglobin, NS: not significant.
