# Supplementary material for: The factors influencing clinical outcomes after leukapheresis in acute leukaemia
Source: Sci Rep. 2021 Mar 19;11:6426. doi: 10.1038/s41598-021-85918-8 (PMC7979875; doi:10.1038/s41598-021-85918-8)
Supplement: Supplementary file 3 — Supplementary Information 3. [file 41598_2021_85918_MOESM3_ESM.xlsx]

## Sheet: Sheet1
Title : The factors influencing clinical outcome after leukepheresis in acute leukaemia
Author list : Howon Lee, M.D., Silvia Park, M.D., Jae-Ho Yoon, M.D., Byung-Sik Cho, M.D., Hee-Je Kim, M.D., Seok Lee, M.D., Dong-Wook Kim, M.D., Nack-Gyun Chung, M.D., Bin Cho, M.D., Kyoung Bo Kim, M.D., Jaeeun Yoo, M.D., Dong Wook Jekarl, M.D., Ph.D., Hyojin Chae, M.D., Ph.D., Jihyang Lim, M.D., Ph.D., Myungshin Kim, M.D., Ph.D., Eun-Jee Oh, M.D., Ph.D., Yonggoo Kim, M.D., Ph.D.
Supplementary Table S3. White blood cell count and blast percenage gap according to each CD marker of acute myeloid leukaemia (AML), acute lymphoblastic leukaemia (ALL) groups.
	AML (n=205)
	CD2		CD7		CD11c		CD13		CD14		CD33		CD34		CD56		CD64		CD117		cytoplasmic-MPO		HLA-DR
	Yes (n=13)	No (n=192)	Yes (n=72)	No (n=133)	Yes (n=180)	No (n=25)	Yes (n=120)	No (n=85)	Yes (n=38)	No (n=167)	Yes (n=200)	No (n=5)	Yes (n=112)	No (n=93)	Yes (n=55)	No (n=150)	Yes (n=109)	No (n=96)	Yes (n=161)	No (n=44)	Yes (n=173)	No (n=32)	Yes (n=155)	No (n=50)
Laboratory data
WBC (×109/L), before initial leukapheresis	218.6 (111.3 - 374.2)	164.3 (91.0 - 429.7)	170.9 (94.8 - 422.1)	161.4 (91.0 - 429.7)	164.3 (91.0 - 429.7)	175.3 (94.8 - 394.3)	165.4 (91.0 - 422.1)	164.4 (91.0 - 429.7)	174.8 (91.0 - 341.4)	164.2 (91.0 - 429.7)	165.5 (91.0 - 429.7)	161.5 (94.8 - 345.7)	161.4 (101.0 - 422.1)	181.7 (91.0 - 429.7)	174.9 (91.0 - 429.7)	162.6 (91.0 - 405.3)	172.2 (91.0 - 429.7)	156.6 (91.0 - 422.1)	163.2 (91.0 - 429.7)	175.1 (91.0 - 405.3)	166.6 (91.0 - 429.7)	164.2 (91.0 - 405.3)	163.2 (91.0 - 422.1)	191.6 (91.0 - 429.7)
	NS		NS		NS		NS		NS		NS		NS		NS		NS		NS		NS		NS
WBC gap (×109/L), between initial leukapheresis	109.7 (45.6 - 199.3)	82.0 (11.0 - 302.2)	89.0 (30.7 - 231.6)	80.7 (11.0 - 302.2)	83.1 (11.0 - 302.2)	91.0 (30.7 - 250.3)	80.5 (18.3 - 239.0)	87.7 (11.0 - 302.2)	72.6 (18.3 - 169.6)	86.0 (11.0 - 302.2)	83.7 (11.0 - 302.2)	58.2 (30.7 - 217.4)	82.2 (32.2 - 233.2)	87.7 (11.0 - 302.2)	89.3 (18.3 - 302.2)	82.0 (11.0 - 250.3)	84.8 (18.3 - 302.2)	80.0 (11.0 - 250.3)	85.7 (11.0 - 302.2)	77.7 (18.3 - 250.3)	85.7 (11.0 - 302.2)	75.0 (18.3 - 196.4)	82.5 (18.3 - 250.3)	89.9 (11.0 - 302.2)
	NS		NS		NS		NS		p=0.003		NS		NS		NS		NS		NS		NS		NS
Blasts % (peripheral), before initial leukapheresis	88 (70 - 97)	90 (16 - 99)	88 (22 - 99)	91 (16 - 99)	90 (16 - 99)	92 (40 - 98)	88 (16 - 99)	92 (40- 99)	88 (16 - 97)	90 (17 - 99)	90 (16 - 99)	84 (29 - 98)	89 (17 - 99)	91 (16 - 99)	92 (58 - 98)	89 (16 - 99)	89 (16 - 99)	91 (17 - 99)	99 (17 - 99)	88 (16 - 97)	90 (16 - 99)	91 (40 - 99)	88 (17 - 99)	94 (16 - 98)
	NS		NS		NS		NS		NS		NS		NS		NS		NS		NS		NS		NS
Blasts % gap (peripheral), between initial leukapheresis	0 (-4 - 16)	3 (-70 - 33)	3 (-70 - 33)	3 (-20 - 28)	3 (-70 - 33)	2 (-3 - 18)	4 (-70 - 33)	2 (-20 - 23)	5 (-9 - 28)	3 (-70 - 33)	3 (-70 - 33)	7 (-1 - 13)	3 (-17 - 33)	3 (-70 - 27)	3 (-9 - 27)	3 (-70 - 33)	3 (-17 - 33)	2 (-70 - 27)	3 (-70 - 33)	6 (-9 - 27)	3 (-70 - 33)	5 (-9 - 27)	4 (-70 - 33)	1 (-20 - 23)
	NS		NS		NS		p=0.044		NS		NS		NS		NS		NS		NS		NS		p=0.034
	ALL (n=96)
	CD2		CD5		CD7		CD10		CD19		CD20		CD33		CD34		CD56		cytoplasmic-CD3		cytoplasmic-CD79a		HLA-DR
	Yes (n=13)	No (n=83)	Yes (n=12)	No (n=84)	Yes (n=15)	No (n=81)	Yes (n=76)	No (n=20)	Yes (n=81)	No (n=15)	Yes (n=35)	No (n=61)	Yes (n=51)	No (n=45)	Yes (n=72)	No (n=24)	Yes (n=5)	No (n=91)	Yes (n=14)	No (n=82)	Yes (n=76)	No (n=20)	Yes (n=85)	No (n=11)
Laboratory data
WBC (×109/L), before initial leukapheresis	266.4 (136.0 - 468.4)	201.4 (83.8 - 615.2)	246.2 (151.7 - 468.4)	199.8 (83.8 - 615.2)	266.4 (136.0 - 468.4)	198.3 (83.8 - 615.2)	203.2 (83.8 - 615.2)	209.1 (103.9 - 483.3)	201.4 (83.8 - 615.2)	213.4 (116.1 - 468.4)	194.8 (83.8 - 615.2)	213.4 (103.4 - 584.8)	213.4 (103.4 - 584.8)	204.8 (83.8 - 615.2)	213.5 (83.8 - 615.2)	200.6 (103.4 - 468.4)	160.7 (83.8 - 365.8)	204.9 (103.4 - 615.2)	239.9 (136.0 - 468.4)	199.8 (83.8 - 615.2)	209.3 (83.8 - 615.2)	196.5 (116.1 - 468.4)	204.8 (83.8 - 615.2)	211.7 (116.1 - 468.4)
	NS		NS		NS		NS		NS		NS		NS		NS		NS		NS		NS		NS
WBC gap (×109/L), between initial leukapheresis	107.9 (37.9 - 240.1)	105.0 (13.0 - 361.1)	106.7 (37.9 - 240.8)	103.9 (13.0 - 361.1)	107.9 (37.9 - 240.8)	102.7 (13.0 - 361.1)	100.5 (13.0 - 361.1)	128.0 (58.1 - 304.7)	105.0 (13.0 - 361.1)	105.6 (37.9 - 240.8)	95.4 (13.0 - 361.1)	108.3 (24.3 - 304.7)	107.9 (24.3 - 268.5)	102.6 (13.0 - 361.1)	107.0 (13.0 - 361.1)	102.7 (37.9 - 231.9)	76.6 (57.9 - 169.7)	105.6 (13.0 - 361.1)	106.7 (38.0 - 240.8)	103.9 (13.0 - 361.1)	109.8 (13.0 - 361.1)	96.2 (37.9 - 240.8)	105.0 (13.0 - 361.1)	105.6 (37.9 - 240.8)
	NS		NS		NS		NS		NS		NS		NS		NS		NS		NS		NS		NS
Blasts % (peripheral), before initial leukapheresis	93 (86 - 99)	93 (52 - 99)	93 (86 - 99)	93 (52 - 99)	93 (86 - 99)	93 (52 - 99)	93 (52 - 99)	93 (83 - 99)	93 (52 - 99)	93 (86 - 99)	93 (69 - 99)	93 (52 - 99)	93 (52 - 98)	93 (75 - 99)	94 (52 - 99)	91 (75 - 99)	86 (65 - 97)	93 (52 - 99)	93 (86 - 99)	93 (52 - 99)	93 (52 - 99)	93 (81 - 99)	93 (52 - 99)	91 (86 - 99)
	NS		NS		NS		NS		NS		NS		NS		NS		NS		NS		NS		NS
Blasts % gap (peripheral), between initial leukapheresis	-1 (-4 - 12)	2 (-14 - 19)	-1 (-4 - 12)	3 (-14 - 19)	-1 (-4 - 12)	2 (-14 - 19)	1 (-14 - 19)	4 (-4 - 12)	2 (-14 - 19)	-1 (-4 - 12)	1 (-13 - 17)	3 (-14 - 19)	1 (-7 - 19)	3 (-14 - 12)	1 (-14 - 19)	3 (-7 - 12)	7 (-1 - 16)	1 (-14 - 19)	-1 (-4 - 12)	3 (-14 - 19)	2 (-14 - 19)	2 (-4 - 12)	2 (-14 - 19)	-1 (-4 - 12)
	NS		NS		NS		NS		NS		NS		NS		NS		NS		NS		NS		NS
Values: median (range).
NS: not significant.
