# Supplementary material for: The factors influencing clinical outcomes after leukapheresis in acute leukaemia
Source: Sci Rep. 2021 Mar 19;11:6426. doi: 10.1038/s41598-021-85918-8 (PMC7979875; doi:10.1038/s41598-021-85918-8)
Supplement: Supplementary file 4 — Supplementary Information 4. [file 41598_2021_85918_MOESM4_ESM.xlsx]

## Sheet: Sheet1
Title : The factors influencing clinical outcome after leukepheresis in acute leukaemia
Author list : Howon Lee, M.D., Silvia Park, M.D., Jae-Ho Yoon, M.D., Byung-Sik Cho, M.D., Hee-Je Kim, M.D., Seok Lee, M.D., Dong-Wook Kim, M.D., Nack-Gyun Chung, M.D., Bin Cho, M.D., Kyoung Bo Kim, M.D., Jaeeun Yoo, M.D., Dong Wook Jekarl, M.D., Ph.D., Hyojin Chae, M.D., Ph.D., Jihyang Lim, M.D., Ph.D., Myungshin Kim, M.D., Ph.D., Eun-Jee Oh, M.D., Ph.D., Yonggoo Kim, M.D., Ph.D.
Supplementary Table S4. Changes in complete blood cell count before and after leukapheresis of each disease entity categorized according to the 2016 WHO classification.
	AML with CBFB-MYH11 (n=13)	AML with KMT2A-abnormalities (n=15)	AML with mutated NPM1 (n=79)	AML with biallelic mutation of CEBPA (n=15)	AML, NOS #1 [FAB M0, M1, M2] (n=36)	AML, NOS #2 [M4, M5] (n=26)	Primary AML with MRC (n=9)	Secondary AML with MRC (n=13)
Age	41 (18 - 55)	41 (22 - 62)	53 (17 - 81)	46 (17 - 76)	42 (17 - 87)	45 (18 - 82)	64 (17 - 81)	69 (55 - 79)
Sex (Male / Female)	7 / 6	8 / 7	30 / 49	11 / 4	23 / 13	17 / 9	4 / 5	9 / 4
Body weight in kilogram	64 (38 - 78)	71 (50 - 90)	60 (26 - 89)	72 (50 - 92)	65 (43 - 92)	68 (49 - 101.5)	65 (54 - 82)	60 (48 - 83)
Laboratory data
WBC (×109/L),	150.4 (105.7 - 374.2)	161.5 (100.3 - 274.9)	174.6 (100.2- 405.3)	241.9 (130.9 - 346.5)	144.1 (94.8 - 429.7)	193.2 (91.0 - 341.4)	140.3 (101.2 - 262.1)	152.1 (101.0 - 341.7)
before initial leukapheresis
WBC (×109/L),	79.1 (31.7 - 220.1)	85.4 (21.6 - 146.9)	77.9 (30.1 - 208.9)	111.1 (46.5 - 200.1)	72.3 (26.5 - 207.2)	94.6 (42.8 - 215)	72.6 (46.5 - 136.2)	69.5 (41.8 - 209.3)
after initial leukapheresis
	p=0.001	p<0.001	p<0.001	p<0.001	p<0.001	p<0.001	p<0.001	p<0.001
Blasts % (peripheral),	91 (68 - 97)	88 (80 - 98)	92 (22 - 98)	94 (17 - 98)	90 (16 - 98)	87 (45 - 97)	65 (29 - 99)	90 (2 - 97)
before initial leukapheresis
Blasts % (peripheral),	89 (62 - 99)	83 (53 - 96)	88 (54 - 99)	86 (10 - 99)	88 (20 - 97)	82 (18 - 94)	50 (19 - 98)	81 (1 - 98)
after initial leukapheresis
	NS	p=0.001	p=0.001	NS	p=0.019	p=0.001	p=0.021	p=0.005
RBC (×1012/L),	2.5 (1.5 - 4.4)	3.1 (2.2 - 4.6)	2.7 (1.4 - 4.3)	2.9 (2.0 - 3.7)	2.6 (1.2 - 4.5)	2.44 (1.6 - 4.0)	2.7 (1.45 - 4.25)	2.8 (2.1 - 3.4)
before initial leukapheresis
RBC (×1012/L),	2.7 (1.8 - 3.8)	3.3 (23 - 4.3)	2.6 (1.6 - 4.4)	2.7 (2.2 - 3.4)	2.6 (1.4 - 4.2)	2.53 (1.8 - 3.72)	3.0 (1.6 - 3.8)	2.7 (2.1 - 3.4)
after initial leukapheresis
	NS	NS	NS	NS	NS	NS	NS	NS
Hb (g/dL),	8.1 (5.0 - 12.8)	10.5 (7.3 - 15.3)	8.6 (4.5 - 13.5)	9.1 (6.7 - 10.9)	8.5 (4.1 - 14.0)	7.9 (5.1 - 12.1)	8.3 (6.0 - 10.5)	8.4 (6.5 - 9.6)
before initial leukapheresis
Hb (g/dL),	8.8 (6.0 - 11.2)	10.7 (6.7 - 13.6)	8.1 (5.1 - 13.2)	8.3 (7.1 - 10.5)	8.4 (4.9 - 13.5)	8.3 (6.3 - 11.5)	8.5 (6.1 - 10.8)	8.5 (6.2 - 9.6)
after initial leukapheresis
	NS	NS	NS	NS	NS	NS	NS	NS
Platelet (×109/L),	36 (13 - 85)	74 (27 - 134)	51 (14 - 376)	32 (15 - 93)	50 (8 - 120)	45 (19 - 225)	62 (13 - 136)	33 (13 - 134)
before initial leukapheresis
Platelet (×109/L),	47 (34 - 83)	60 (27 - 125)	63 (17 - 237)	58 (37 - 121)	55 (27 - 123)	58.5 (25 - 218)	63 (34 - 77)	54 (15 - 87)
after initial leukapheresis
	p=0.032	NS	NS	p=0.020	NS	NS	NS	NS
Supplementary Table 1. (continued)
	B-ALL with BCR-ABL1 (n=61)	B-ALL, NOS (n=11)	T-ALL (n=14)
Age	49 (16 - 75)	35 (17 - 65)	21 (11 - 67)
Sex (Male / Female)	23 / 38	6 / 5	10 / 4
Body weight in kilogram	62 (43 - 85)	60 (44 - 72)	59 (50 - 88)
Laboratory data
WBC (×109/L),	198.3 (83.8 - 615.2)	201.4 (103.9 - 584.8)	239.9 (136.0 - 468.4)
before initial leukapheresis
WBC (×109/L),	92.2 (18.4 - 349.6)	96.4 (41.4 - 316.3)	111.3 (60.9 - 372.1)
after initial leukapheresis
	p<0.001	p<0.001	p<0.001
Blasts % (peripheral),	93 (52 - 99)	95 (82 - 98)	93 (86 - 99)
before initial leukapheresis
Blasts % (peripheral),	89 (49 - 98)	92 (80 - 97)	93 (82 - 99)
after initial leukapheresis
	p=0.001	NS	NS
RBC (×1012/L),	3.1 (2.0 - 4.9)	2.8 (1.5 - 3.9)	3.3 (2.0 - 5.1)
before initial leukapheresis
RBC (×1012/L),	3.0 (2.1 - 4.3)	3.0 (1.8 - 3.5)	3.1 (2.5 - 4.2)
after initial leukapheresis
	p=0.003	NS	NS
Hb (g/dL),	9.3 (5.6 - 14.3)	8.0 (4.4 - 12.1)	10.1 (5.9 - 15.3)
before initial leukapheresis
Hb (g/dL),	8.8 (5.9 - 13.0)	8.5 (5.1 - 9.9)	9.0 (6.4 - 12.6)
after initial leukapheresis
	p=0.013	NS	NS
Platelet (×109/L),	59 (6 - 252)	35 (5 - 90)	37 (7 - 129)
before initial leukapheresis
Platelet (×109/L),	65 (20 - 177)	61 (31 - 106)	52 (28 - 146)
after initial leukapheresis
	NS	p=0.049	NS
Values: median (range).
AML: acute myeloid leukaemia, NOS: not otherwise specified, FAB: French-American-British, MRC: myelodysplasia-related changes, WBC: white blood cell, RBC: red blood cell, Hb: haemoglobin, ALL: acute lymphoblastic leukaemia, NS: not significant.
