# Supplementary material for: The factors influencing clinical outcomes after leukapheresis in acute leukaemia
Source: Sci Rep. 2021 Mar 19;11:6426. doi: 10.1038/s41598-021-85918-8 (PMC7979875; doi:10.1038/s41598-021-85918-8)
Supplement: Supplementary file 6 — Supplementary Information 6. [file 41598_2021_85918_MOESM6_ESM.xlsx]

## Sheet: Sheet1
Title : The factors influencing clinical outcome after leukepheresis in acute leukaemia
Author list : Howon Lee, M.D., Silvia Park, M.D., Jae-Ho Yoon, M.D., Byung-Sik Cho, M.D., Hee-Je Kim, M.D., Seok Lee, M.D., Dong-Wook Kim, M.D., Nack-Gyun Chung, M.D., Bin Cho, M.D., Kyoung Bo Kim, M.D., Jaeeun Yoo, M.D., Dong Wook Jekarl, M.D., Ph.D., Hyojin Chae, M.D., Ph.D., Jihyang Lim, M.D., Ph.D., Myungshin Kim, M.D., Ph.D., Eun-Jee Oh, M.D., Ph.D., Yonggoo Kim, M.D., Ph.D.
Supplementary Table S6. Changes in complete blood cell count before and after leukapheresis of each subgroup categorized according to number of cytogenetic abnormalities in acute lymphoblastic leukaemia (ALL).
	0 (n=5)	1 (n=37)	2 (n=18)	3 or more (n=36)
Age	20 (17 – 66)	47 (11 – 75)	34 (18 – 67)	49 (17 – 73)
Sex (Male / Female)	4 / 1	14 / 23	12 / 6	14 / 22
Body weight in kilogram	56 (44 – 60)	59 (20 – 88)	69 (49 – 75)	62 (45 – 85)
Laboratory data
WBC (×109/L),	207.9 (103.9 – 584.8)	225.3 (83.8 – 615.2)	221.9 (107.8 – 375.4)	175.3 (92.8 – 548.2)
before initial leukapheresis
WBC (×109/L),	94.6 (41.4 – 316.3)	96.7 (18.4 – 372.1)	112.4 (45.7 – 252.3)	81.2 (28.0 – 349.6)
after initial leukapheresis
	NA	p<0.001	p<0.001	p<0.001
Blasts % (peripheral),	94 (93 – 98)	94 (52 – 98)	94 (75 – 99)	92 (69 – 99)
before initial leukapheresis
Blasts % (peripheral),	87 (82 – 99)	90 (49 – 97)	92 (70 – 97)	92 (52 – 98)
after initial leukapheresis
	NA	p=0.003	p=0.034	NS
RBC (×1012/L),	2.8 (2.0 – 5.1)	3.0 (1.6 – 4.4)	3.5 (1.5 – 4.5)	3.3 (2.0 – 4.9)
before initial leukapheresis
RBC (×1012/L),	3.0 (2.6 – 4.2)	2.9 (1.9 – 4.3)	3.0 (1.8 – 4.0)	3.3 (2.1 – 4.2)
after initial leukapheresis
	NA	p=0.006	NS	NS
Hb (g/dL),	8.0 (5.9 – 15.3)	9.0 (4.7 – 12.7)	10.2 (4.4 – 13.7)	9.5 (5.6 – 14.5)
before initial leukapheresis
Hb (g/dL),	9.0 (7.4 – 12.6)	8.4 (5.7 – 13.0)	9.1 (5.1 – 11.5)	9.4 (6.1 – 12.6)
after initial leukapheresis
	NA	p=0.013	NS	NS
Platelet (×109/L),	26 (24 – 71)	44 (6 – 208)	62 (5 – 252)	52 (10 – 156)
before initial leukapheresis
Platelet (×109/L),	55 (28 – 84)	61 (26 – 142)	74 (40 – 177)	61 (20 – 151)
after initial leukapheresis
	NA	p=0.016	NS	NS
Values: median (range).
WBC: white blood cell, RBC: red blood cell, Hb: Haemoglobin, NA: not available due to small population, NS: not significant.
